# Supplementary material for: M2 macrophages independently promote beige adipogenesis via blocking adipocyte Ets1
Source: Nat Commun. 2024 Feb 22;15:1646. doi: 10.1038/s41467-024-45899-4 (PMC10883921; doi:10.1038/s41467-024-45899-4)
Supplement: Supplementary file 4 — Source data [file 41467_2024_45899_MOESM4_ESM.xlsx]

## Sheet: Fig1A
		Sham	Clod Lipo	6OHDA	Clod Lipo+6OHDA
		33.5	32.5	31.1	30.1
		34.4	32	31.4	30
		34.1	33	31.3	30.8

## Sheet: Fig1B
											gray scale analysis
											95085	98124	96288	63841	63802	64022	79002	79670	72474	46390	49801	42658
											542984	540089	557023	382427	407265	461260	484517	476867	499730	177730	171732	173991
											96539	100384	93470	90130	93453	96528	96775	99988	83544	86084	88607	88732

## Sheet: Fig1C
	Sham			Clod Lipo			6OHDA			Clod Lipo+6OHDA
Ucp1	1.01796	1.08349	0.898556	0.443092	0.380424	0.433974	0.044677	0.043758	0.0535	0.010567	0.011169	0.011169
Pgc1α	0.876429	1.1645	0.959071	0.762976	0.423288	0.65054	0.246509	0.176741	0.295189	0.134876	0.1158	0.133945
Cox8b	0.947267	1.19901	0.853724	0.607873	0.38471	0.454339	0.11517	0.107458	0.245168	0.034718	0.032393	0.033536
Dio2	0.957287	1.09204	0.950675	0.662974	0.761557	0.816216	0.691127	0.868756	0.720477	0.338452	0.315787	0.365267

## Sheet: Fig2
	Fig2A										Fig2B
	Fig2C										Fig2D
											gray scale analysis
	Fig2E										Fig2A					Fig2B
											Ets1 BMDM					Ets1 iWAT
											99589	80253	73337	58288		27127	27031	520050	509001
											Gapdh BMDM					Gapdh iWAT
											31585	32242	35260	41638		139300	142212	138577	140166
											Ets1 ATM					Ets1 eWAT
											69205	59379	50213	39101		34025	32779	551569	595652
											Gapdh ATM					Gapdh eWAT
											104828	102160	110410	119660		54216	64487	63240	58765
											Fig2C
											Ets1
											122710	121998	89955	108778	107600	102199	86942	83602	66922	64666
											Ucp1
											163753	137078	285169	275629	278024	231692	265873	265446	255484	265592
											Tubulin
											236392	262351	233254	249240	235621	249197	221481	242047	215084	204574
											Fig2D
											Ets1
											270084	375895	257523	247367	203279	147520	168193	155794	153657	158623
											Ucp1
											71457	67030	68085	62305	54417	57181	172203	169494	243917	238175
											Gapdh
											220732	203941	238648	228187	273285	248097	251052	264760	293349	326917
											Fig2E
											Ets1 db/db
											65655	69837	61029	99289	102383	119374
											Gapdh db/db
											229559	241443	232698	236835	221563	222575
											Ets1 HFD
											60350	64152	61643	251104	280538	320077
											Gapdh HFD
											126254	127481	118998	106521	109077	117965

## Sheet: Fig3A
											gray scale analysis
											85879	102394	8678	100982
											6785	6998	79843	49034
											7938	6829	123652	49048
											271272	246721	293056	288830

## Sheet: Fig 3B
		control 8D			EAKI 8d
	Ets1	1.22491	0.872165	0.902923	25.6819	29.0946	22.2029
	Ucp1	0.699905	1.09827	1.20183	0.237373	0.076693	0.1392
	Pgc1α	1.08703	0.933286	0.979685	0.409062	0.400643	0.28925
	Cidea	0.672972	1.3553	0.971723	0.057457	0.024495	0.021472
	Cox8b	0.921189	1.1185	0.960308	0.197725	0.175747	0.113563

## Sheet: Fig3D
	Time (minutes)	EC+/+								EA+/+
	1.85	210.497	214.968	207.586	202.145	240.513	222.487	252.799	233.698	160.386	162.005	129.555	124.192	176.262	166.407	145.409	143.796
	9.6	203.291	202.758	197.259	191.654	231.055	211.301	242.961	225.121	153.492	156.941	124.601	120.36	166.824	160.216	139.087	137.165
	17.3333	202.06	202.118	196.348	190.989	229.946	209.889	240.201	224.573	151.44	154.988	123.053	118.742	164.568	157.749	136.773	135.204
	25.2833	139.374	136.126	132.313	138.384	168.794	151.255	190.045	180.76	125.004	127.809	108.089	105.077	135.706	133.449	122.496	117.161
	33.0333	131.115	129.285	125.471	125.833	154.843	134.666	172.352	154.667	111.945	113.094	93.2538	93.069	125.199	118.818	103.601	103.826
	40.7667	127.422	128.511	122.784	123.864	151.239	130.38	166.937	149.097	107.213	107.29	86.8438	85.7685	121.169	113.294	97.0575	97.4925
	48.7167	181.257	187.407	215.278	180.725	225.452	211.472	256.035	214.27	133.671	138.252	108.263	114.056	150.993	139.752	119.369	120.328
	56.45	197.071	211.335	202.005	202.638	243.46	223.507	245.761	236.251	132.183	137.737	109.451	112.957	150.431	138.376	121.473	119.546
	64.2	200.791	223.419	211.562	210.874	248.058	232.071	252.402	242.946	130.224	135.49	108.275	110.774	148.653	135.881	120.87	119.258
	72.15	98.1757	96.1969	96.8714	99.4747	115.206	100.397	138.371	138.918	94.9902	104.921	89.5203	85.9501	108.319	104.207	97.1084	104.872
	79.8833	82.8435	79.1578	86.3926	87.9391	102.434	87.2937	121.04	124.068	87.6961	97.1351	82.2588	79.8579	101.253	92.1448	89.1996	98.5334
	87.6167	75.4545	71.9416	80.3475	81.4875	95.3553	80.8907	111.696	114.336	83.607	91.5847	77.5692	76.0549	95.9626	88.9517	83.5483	93.4487

## Sheet: Fig3E
												gray scale analysis
												106384	105505	85646	92737	154622	149013
												147894	102398	187625	188374	112093	118938
												202802	225611	232831	231795	232018	226956
												201982	219382	378329	387983	102934	119837

## Sheet: Fig3F
		Ad-GFP/-CDM						Ad-GFP/+CDM						Ad-Ets1/+CDM
	Ets1	1.00069	1.01466	0.914464	0.946713	1.08749	1.03598	0.438606	0.420739	0.628942	0.514413	0.46684	0.450937	34.5592	33.1514	50.5977	49.9011	46.5593	46.2377
	Ucp1	1.20742	1.06579	0.915051	0.883881	0.973953	0.953909	1.42595	1.36786	1.43587	1.42595	1.19079	1.27626	0.115177	0.127797	0.154098	0.200535	0.130482	0.1468
	Pgc1α	0.991639	0.971231	1.00548	1.04818	0.977987	1.00548	1.57777	1.35462	1.99707	1.92904	1.19573	1.38308	0.177746	0.189187	0.269412	0.208466	0.180227	0.189187
	Cidea	0.892589	0.983548	0.936965	1.00422	1.08378	1.09891	1.6427	1.51159	2.03647	1.82269	1.35291	1.3718	0.150316	0.141225	0.199722	0.227836	0.135472	0.094474
	Cox8b	0.829676	0.986657	0.933434	0.959677	1.13337	1.15718	1.80328	1.68252	2.37944	1.98704	1.36663	1.4749	0.172017	0.158288	0.158288	0.157194	0.153959	0.15184

## Sheet: Fig3G
	Time (minutes)	Ad-GFP/-CDM																Ad-GFP/+CDM																Ad-Ets1/+CDM
	1.55258	428.914	469.586	387.872	384.039	350.312	425.465	381.949	382.528	351.243	369.652	323.768	374.575	365.355	326.456	324.24	395.519	450.894	448.81	434.327	434.173	464.188	476.305	455.878	416.018	458.552	456.686	433.91	436.3	434.951	506.962	476.833	457.598	202.176	196.543	184.966	205.035	219.206	197.364	185.089	188.399	195.365	205.436	180.268	187.821	172.348	180.071	169.463	166.129
	8.43479	430.288	447.034	381.546	380.851	326.773	408.79	363.248	378.927	333.326	357.991	333.898	370.596	341.623	307.272	334.884	378.197	458.768	461.219	456.999	443.178	449.749	475.709	467.393	418.877	466.384	443.259	428.006	445.341	435.735	499.464	465.264	443.877	179.153	176.21	169.952	176.809	189.322	170.082	161.519	170.692	176.234	195.132	167.841	172.201	159.738	164.562	152.666	154.799
	15.3122	420.94	395.93	342.681	341.336	320.18	364.894	318.466	345.821	308.723	316.285	300.626	331.588	323.486	282.08	310.267	339.471	437.969	439.095	429.708	423.494	423.131	452.056	447.69	393.566	445.72	417.77	407.707	427.255	418.229	476.386	442.091	422.798	172.252	169.708	164.801	169.746	180.93	162.693	151.167	161.999	166.757	182.043	157.22	162.821	150.819	158.212	146.722	145.527
	22.2885	269.313	235.423	219.771	225.124	226.868	226.967	217.214	224.476	216.184	201.93	205.027	211.193	197.946	187.364	181.342	195.02	314.956	323.123	305.458	330.698	279.506	302.399	314.717	275.856	267.825	265.341	289.145	305.896	246.417	275.846	235.151	254.152	193.626	178.99	180.584	167.745	172.951	169.624	169.699	180.045	150.385	166.881	147.212	146.569	144.51	151.416	138.657	141.789
	29.1644	264.021	229.155	217.43	222.673	224.44	221.511	205.895	215.088	206.44	194.089	194.381	204.014	190.845	178.167	176.65	183.121	305.444	327.381	316.02	316.505	286.7	290.649	320.581	282.056	273.008	242.341	278.276	284.826	222.772	235.837	226.068	237.436	163.284	159.654	163.426	155.24	160.965	151.629	150.448	154.904	138.173	150.454	137.833	141.381	131.989	139.655	130.755	128.341
	36.0399	270.52	231.805	218.72	222.823	229.307	223.273	203.823	215.681	208.265	194.864	192.641	203.966	189.153	178.472	172.452	181.27	303.367	328.545	321.497	323.276	292.073	290.232	322.928	288.447	273.709	240.106	274.833	282.96	215.181	229.588	225.616	236.262	155.757	153.984	157.686	151.574	157.373	148.514	145.554	147.836	135.847	146.784	135.643	140.996	130.778	140.405	129.446	124.478
	43.0217	374.078	384.682	348.317	349.517	325.741	355.574	319.977	340.933	299.502	311.896	299.547	330.24	314.548	270.256	298.889	325.24	377.257	383.755	377.008	392.133	399.878	396.068	382.315	390.262	382.974	407.192	380.905	386.17	386.787	427.134	399.054	392.223	187.474	176.978	177.215	184.846	191.43	188.973	169.4	184.463	168.977	177.506	161.598	167.775	160.13	187.755	154.249	150.008
	49.9054	418.678	412.326	368.49	375.295	337.487	383.491	336.887	374.894	317.389	323.464	319.667	360.858	335.762	288.015	331.296	347.126	399.512	401.232	401.459	412.654	416.605	424.073	410.914	413.499	411.42	417.211	401.874	417.765	398.646	448.046	422.512	415.575	177.803	173.826	177.786	180.46	183.273	171.522	160.917	168.357	166.796	179.724	165.056	166.26	160.466	167.846	155.301	150.687
	56.7913	452.491	443.889	412.548	385.45	349.288	444.34	384.936	406.364	342.711	367.302	362.368	377.605	382.112	327.87	378.048	393.312	448.113	437.089	456.359	455.32	455.992	476.843	481.781	452.444	461.09	448.867	438.081	461.972	436.474	493.637	471.206	467.429	173.624	172.081	176.602	178.111	179.927	165.705	156.78	166.221	166.668	179.73	165.667	165.941	158.938	165.25	153.06	148.56
	63.7639	182.887	159.26	161.376	146.203	161.201	165.895	139.75	151.982	134.263	140.945	129.177	143.826	109.416	93.3847	107.473	116.169	145.466	147.983	144.359	144.463	158.566	146.423	141.053	143.644	161.477	155.372	144.022	135.908	154.332	166.824	166.038	148.803	143.389	119.412	122.955	120.562	120.919	119.875	123.017	135.924	109.848	115.669	104.568	107.392	109.3	116.667	103.916	99.7299
	70.6546	165.654	179.31	171.627	174.679	168.687	146.497	167.965	160.907	170.571	169.727	166.78	167.11	147.145	116.346	134.943	154.19	149.493	148.974	147.399	147.096	163.99	149.412	143.667	146.734	160.912	161.577	145.874	138.451	181.541	185.194	170.245	153.231	142.175	135.731	138.141	135.882	140.428	136.332	130.84	136.194	124.544	136.886	121.148	126.117	125.022	130.605	115.527	113.246
	77.5338	144.123	167.325	154.069	158.075	148.48	128.66	153.546	137.347	158.037	148.181	158.357	148.395	158.17	123.707	143.847	166.18	132.686	131.436	131.343	131.228	142.31	133.004	127.65	130.987	139.387	142.576	128.679	123.555	165.791	163.349	147.726	135.772	133.272	128.928	131.706	128.626	133.052	128.154	122.177	128.143	120.024	132.51	119.082	122.767	120.269	125.616	110.73	108.746

[truncated: 73 more sheets: Fig4A, Fig4B, Fig4D, Fig4E, Fig4G, Fig4H, Fig4I, Fig4J, Fig4K, Fig5A, Fig5B, Fig5E, Fig5F, Fig5G, Fig5H, Fig5I, Fig5J, Fig5K, Fig5L, Fig5M …]
